# Supplementary material for: Identification of extracellular vesicles and characterization of miRNA expression profiles in human blastocoel fluid
Source: Sci Rep. 2019 Jan 14;9:84. doi: 10.1038/s41598-018-36452-7 (PMC6331601; doi:10.1038/s41598-018-36452-7)
Supplement: Supplementary file 1 — Table 1S [file 41598_2018_36452_MOESM1_ESM.xlsx]

## Sheet: DeltaCt Values
Detector	BF 1	BF 2	BF 3	BF 4	BF 5	BF 6	BF 7	BF 8	BF 9
miR-106a	-4.3813	1.31135	-1.535	-0.0397	-16.305	-8.1722	0.35664	0.77144	-0.0843
miR-125a-5p	-6.8629	9.75143	1.44429	5.95096	-17.249	-5.6489	10.3335	4.7312	12.549			miR-372 has been used as housekeeping gene
miR-126	2.56348	6.81095	4.68722	12.6491	17.2286	14.9388	16.101	8.49718	12.549
miR-130a	-4.9244	6.58523	0.8304	8.3797	-16.961	-4.2906	4.01965	2.9098	3.07297
miR-136	-2.9053	1.50066	-0.7023	14.2983	1.33134	7.81484	12.6612	11.9043	4.86346
miR-138	15.5909	3.43608	9.51349	6.94991	5.39331	6.17161	16.101	9.35006	12.549
miR-141	9.13377	11.6068	10.3703	6.43568	4.08792	5.2618	16.101	16.1408	12.549
miR-142-3p	4.33025	7.29806	5.81416	9.23029	4.49847	6.86438	4.1237	8.96562	-2.249
miR-146b	15.5909	7.04822	11.3196	7.07552	10.8842	8.97986	11.243	6.48092	12.549
miR-150	-2.9909	1.71325	-0.6388	14.1823	3.88625	9.03426	12.2909	8.65752	9.67572
miR-155	-9.2031	-5.2873	-7.2452	1.50971	-3.9708	-1.2305	-0.6119	-2.8253	-5.0681
miR-16	10.1215	7.65048	8.88601	8.07043	13.2397	10.6551	10.0374	6.05693	12.549
miR-17	-6.5563	-0.1213	-3.3388	2.07636	2.7752	2.42578	2.31236	1.79585	1.0365
miR-184	2.82528	7.72002	5.27265	8.97066	11.2582	10.1144	7.72376	16.1408	3.80949
miR-191	10.4119	5.2095	7.8107	6.23125	7.62439	6.92782	8.09688	6.99904	12.549
miR-192	2.94097	4.38813	3.66455	4.58651	13.1569	8.87171	4.23272	4.78452	12.549
miR-193b	8.69246	4.56434	6.6284	3.53331	9.08022	6.30676	-0.3765	5.16136	-9.8531
miR-194	-7.1884	-3.2013	-5.1948	17.3672	17.2286	17.2979	6.97868	2.06346	0.23195
miR-195	-6.5187	0.75699	-2.8809	8.88164	-1.4629	3.70936	3.80394	16.1408	-0.0802
miR-197	-2.6315	3.92301	0.64576	6.88254	5.61028	6.24641	10.2831	4.67618	0.37829
miR-19a	15.5909	9.085	12.3379	8.30233	15.4428	11.8726	4.83681	12.8185	4.62341
miR-19b	7.55146	5.63555	6.5935	4.35712	7.00589	5.68151	4.22385	4.67926	3.25084
miR-200c	4.44881	8.72595	6.58738	4.0015	3.67647	3.83899	3.27233	3.8867	3.11892
miR-202	6.61341	10.8655	8.73946	9.0233	7.27635	8.14983	16.101	8.29089	5.52581
miR-203	-1.2278	5.5305	2.15137	2.90877	4.06154	3.48515	2.72269	3.06891	7.7825
miR-204	0.35122	5.22314	2.78718	17.3672	12.9241	15.1456	5.963	12.3854	5.96166
miR-205	-7.3205	-1.731	-4.5257	2.76196	-0.7537	1.00413	2.9365	0.88627	0.10906
miR-20a	0.0906	1.56639	0.82849	1.39735	4.30587	2.85161	2.19384	-0.7273	-5.2091
miR-20b	7.38901	8.52775	7.95838	5.67913	17.2286	11.4538	8.89536	7.62723	12.549
miR-212	15.5909	3.40556	9.49823	5.51045	5.94031	5.72538	3.90723	16.1408	-17.907
miR-222	-7.0466	-0.977	-4.0118	4.01903	-0.5857	1.71667	5.28637	0.85413	0.20091
miR-223	6.16496	12.128	9.1465	7.1688	11.3808	9.27481	6.05124	6.27758	0.90612
miR-24	7.56294	9.38355	8.47324	7.87871	10.1166	8.99764	16.101	7.40295	12.549
miR-26a	1.37112	7.47985	4.42548	17.3672	17.2286	17.2979	7.38967	5.81916	12.549
miR-28-3p	0.00033	5.99418	2.99725	3.5255	2.31158	2.91854	16.101	-16.91	-1.2248
miR-29a	15.5909	16.4311	16.011	7.93466	10.6931	9.3139	7.39342	5.74682	2.20909
miR-29c	11.6782	12.9412	12.3097	12.7497	14.2444	13.4971	9.22454	11.7055	12.549
miR-301	15.5909	10.9702	13.2805	17.3672	17.2286	17.2979	9.08754	10.5996	12.549
miR-302a	-0.957	-0.0683	-0.5126	6.23837	4.54311	5.39074	3.40729	3.60785	4.52559
miR-302b	-2.1393	1.70271	-0.2183	3.11299	5.83255	4.47277	2.30302	3.62417	9.66438
miR-302c	-0.2689	3.10844	1.41976	9.30222	5.81248	7.55735	6.09025	6.09883	4.53521
miR-30b	15.5909	8.40204	11.9965	8.31001	17.2286	12.7693	7.01448	5.91608	7.09571
miR-30c	4.28956	5.04634	4.66795	2.45064	-21.453	-9.501	6.91425	4.87784	1.06902
miR-31	15.5909	8.85727	12.2241	6.95511	17.2286	12.0918	16.101	9.06624	12.549
miR-320	9.00504	7.85004	8.42754	9.36763	7.95597	8.6618	5.31562	6.15196	4.36332
miR-342-3p	12.67	8.99807	10.834	12.0497	9.31393	10.6818	11.9902	16.1408	7.09695
miR-345	11.3298	4.94759	8.13868	4.83471	4.01757	4.42614	7.42254	3.52793	12.549
miR-34a	-9.636	-4.6983	-7.1671	-0.8553	-4.2972	-2.5762	-1.377	-2.8363	-4.9946
miR-362	2.16111	12.2294	7.19525	5.11026	17.2286	11.1694	4.28188	4.24443	-5.3336
miR-367	-4.1925	1.57382	-1.3093	3.74482	1.5358	2.64031	3.19614	1.77036	-12.299
miR-371-3p	9.55114	7.10528	8.32821	7.37652	6.90642	7.14147	5.6325	5.16235	4.96391
miR-373	2.85463	0.80556	1.8301	3.60616	8.47188	6.03902	1.97665	1.45486	2.21023
miR-374	-3.8225	1.64083	-1.0908	5.18768	4.3768	4.78224	3.13974	2.55345	-1.004
miR-381	-2.5295	4.65942	1.06494	11.2679	6.13281	8.70037	12.1131	10.3913	7.73843
miR-410	-6.2986	1.19562	-2.5515	6.06454	2.35231	4.20842	6.20132	4.18807	3.45924
miR-454	-4.7928	-1.3362	-3.0645	6.42779	3.21691	4.82235	5.2733	2.87003	4.55493
miR-484	8.18733	8.47395	8.33064	5.38759	6.98926	6.18843	5.79349	5.32374	4.52826
miR-512-3p	5.62308	3.50101	4.56204	3.06908	4.05758	3.56333	3.80163	2.7647	4.11478
miR-515-3p	15.5909	15.2926	15.4417	17.3672	17.2286	17.2979	8.07197	10.0556	12.549
miR-515-5p	2.56726	3.89211	3.22969	4.39736	10.0238	7.21059	7.17364	7.33762	12.549
miR-517a	7.58251	9.29133	8.43692	5.75665	8.90751	7.33208	5.92439	4.98264	4.56877
miR-517b	12.9266	9.06674	10.9967	5.16524	0.81205	2.98865	5.27006	3.80749	-21.623
miR-517c	8.61186	7.85316	8.23251	6.04636	9.04011	7.54323	6.27901	5.13022	5.68198
miR-518a-3p	15.5909	12.4443	14.0176	9.94304	17.2286	13.5858	9.05893	12.1321	12.549
miR-518b	-17.648	-11.702	-14.675	5.41021	-10.118	-2.3539	2.67673	0.39253	7.11919
miR-518d	1.81997	6.27433	4.04715	9.58067	8.78014	9.18041	8.42203	8.7654	3.90526
miR-518e	8.9015	13.0488	10.9751	8.90304	8.46449	8.68376	12.0771	7.50339	12.549
miR-518f	-12.403	-11.986	-12.194	-0.0835	-6.8579	-3.4707	0.58435	-4.2798	-4.2805
miR-519a	7.73617	10.0955	8.91584	6.48552	10.5291	8.50733	7.08838	6.11743	5.56332
miR-519d	12.2366	3.65612	7.94634	3.78229	5.21965	4.50097	5.06908	0.50749	1.30273
miR-520a#	-17.118	9.77724	-3.6704	4.55412	17.2286	10.8913	3.65142	1.93921	12.549
miR-520b	12.7515	9.19563	10.9736	8.96348	17.2286	13.096	8.97453	6.94634	7.68861
miR-520d-5p	3.73511	12.6236	8.17936	14.079	9.23734	11.6581	11.6461	6.72509	6.19623
miR-520g	-11.143	8.88835	-1.1272	7.92798	5.91793	6.92296	8.74175	6.1687	4.19937
miR-522	-8.8593	9.51726	0.329	10.6572	13.7093	12.1832	12.3086	7.15745	1.87679
miR-525-3p	15.5909	10.7121	13.1515	6.73707	4.51252	5.62479	9.58393	7.38247	8.611
miR-526b	8.25047	19.415	13.8327	6.70834	6.32565	6.51699	16.101	3.71027	12.549
miR-532	-0.3079	8.22951	3.9608	17.3672	4.02857	10.6979	16.101	3.91346	11.6883
miR-548a	7.34509	11.7803	9.56269	12.1612	11.1263	11.6438	10.1048	9.37458	6.09254
miR-548c	7.58701	11.3585	9.47275	11.1108	12.1657	11.6383	16.101	16.1408	4.73661
miR-590-5p	-2.2634	1.92688	-0.1683	-16.644	12.1646	-2.2398	16.101	11.0122	3.35108
miR-597	-5.6954	2.54561	-1.5749	4.73103	6.15796	5.4445	4.54131	2.04421	-2.1657
miR-886-3p	6.54491	19.415	12.9799	8.19171	17.2286	12.7101	2.43549	4.1094	6.54399
miR-886-5p	8.98689	15.3958	12.1913	8.8384	17.2286	13.0335	3.3187	3.54534	3.99177
miR-9	15.5909	7.33134	11.4611	13.4502	9.06436	11.2573	16.101	16.1408	12.549
miR-92a	-0.1007	2.61526	1.2573	2.47489	4.46152	3.4682	3.00695	2.82502	1.14344
RNU48	-5.4536	7.25478	0.90061	1.59553	2.48956	2.04255	16.101	3.42724	12.549
U6 snRNA	15.5909	6.95577	11.2733	2.48367	1.94564	2.21465	6.70301	1.36427	-1.9412
