# Supplementary material for: Identification of extracellular vesicles and characterization of miRNA expression profiles in human blastocoel fluid
Source: Sci Rep. 2019 Jan 14;9:84. doi: 10.1038/s41598-018-36452-7 (PMC6331601; doi:10.1038/s41598-018-36452-7)
Supplement: Supplementary file 2 — Table 2S [file 41598_2018_36452_MOESM2_ESM.xlsx]

## Sheet: ddPCR_data
Well	ExptType	Experiment	Sample	TargetType	Target	Concentration	Supermix	CopiesPer20uLWell	PoissonConfMax	PoissonConfMin	Positives	Negatives	AcceptedDroplets	PoissonConfMax68	PoissonConfMin68
A01	Absolute Quantification	ABS	BF1	Ch1Unknown	miR-17	0	ddPCR Supermix for Probes (no dUTP)	0	0.23	0	0	15400	15400	0.1	0
B01	Absolute Quantification	ABS	BF2	Ch1Unknown	miR-17	0.48	ddPCR Supermix for Probes (no dUTP)	9.6	0.98	0.19	6	14767	14773	0.7	0.31
C01	Absolute Quantification	ABS	BF3	Ch1Unknown	miR-17	0.9	ddPCR Supermix for Probes (no dUTP)	18	1.5	0.4	11	14965	14976	1.15	0.63
D01	Absolute Quantification	ABS	NTC	Ch1NTC	miR-17	0	ddPCR Supermix for Probes (no dUTP)	0	0.28	0	0	12599	12599	0.13	0
E01	Absolute Quantification	ABS	BF1	Ch1Unknown	miR-372	4.4	ddPCR Supermix for Probes (no dUTP)	88	5.7	3.3	53	14134	14187	5	3.8
F01	Absolute Quantification	ABS	BF2	Ch1Unknown	miR-372	11.5	ddPCR Supermix for Probes (no dUTP)	230	13.4	9.7	156	15822	15978	12.5	10.6
G01	Absolute Quantification	ABS	BF3	Ch1Unknown	miR-372	38.7	ddPCR Supermix for Probes (no dUTP)	774	42.4	35	415	12412	12827	40.6	36.8
H01	Absolute Quantification	ABS	NTC	Ch1NTC	miR-372	0	ddPCR Supermix for Probes (no dUTP)	0	0.25	0	0	13944	13944	0.12	0
A02	Absolute Quantification	ABS	BF1	Ch1Unknown	miR-519d	0.74	ddPCR Supermix for Probes (no dUTP)	14.8	1.31	0.37	10	15789	15799	1.01	0.53
B02	Absolute Quantification	ABS	BF2	Ch1Unknown	miR-519d	0.34	ddPCR Supermix for Probes (no dUTP)	6.8	0.8	0.1	4	13957	13961	0.54	0.19
C02	Absolute Quantification	ABS	BF3	Ch1Unknown	miR-519d	2.7	ddPCR Supermix for Probes (no dUTP)	54	3.7	2	42	17982	18024	3.19	2.34
D02	Absolute Quantification	ABS	NTC	Ch1NTC	miR-519d	0	ddPCR Supermix for Probes (no dUTP)	0	0.25	0	0	14244	14244	0.11	0
